# Supplementary material for: Sessions of acupuncture and nutritional therapy evaluation for atrial fibrillation (Santé-AF): a randomised feasibility study
Source: Pilot Feasibility Stud. 2025 Feb 25;11:21. doi: 10.1186/s40814-025-01604-w (PMC11854018; doi:10.1186/s40814-025-01604-w)
Supplement: Supplementary file 2 — Supplementary Material 2. Survey of recent comparable trials. Description of data: Results of survey of recent comparable trials to set progression thresholds. [file 40814_2025_1604_MOESM2_ESM.xlsx]

## Sheet: Sheet1
Limitations: Different follow-up times Very different sample sizes			FEASIBILITY STUDIES: P = AF/arrhythmia; I = self-management		AF TRIALS: P = AF; I = self-management/exercise					ACUPUNCTURE TRIALS: P = similar or related condition; I = acupuncture					DIET TRIALS: P = similar or related condition; I = diet/nutritional intervention
Santé-AF objective #		Objective	Jobst, Leppla and Köberich (2020) 10.1186/240814-020-00624-y P: Pxs with atrial fibrillation I: self-management programme C: usual care O: acceptability and feasibility	Carroll et al. (2017) 10.1186/s40814-017-0189-9 P: Pxs with arrhythmia I: Decision aid for implantable cardiac defibrillator C: No additional information O: knowledge, decisional conflict, preparedness for decision making	Rakhshan, Najafi and Valizadeh (2019) 10.15171/jcs.2019.12 P: Pxs with recurrent/persistent AF I: Self-management: education programme C: Usual care O: physical activity, nutrition, stress, health responsibility, interpersonal relationships, spiritual growth	Bowyer et al. (2016) 10.1016/j.hlc.2016.04.024 P: Pxs undergoing ablation I: Nurse education C: Usual care O: SF-36 (QoL), AF symptom checklist, frequency/severity scale	Skielboe et al. (2017) 10.1371/journal.pone.0170060 P: Pxs with paroxysmal/persistent AF I: High-intensity exercise C: Low-intensity exercise O: AF severity by daily ECG; change in peak VO2; BP/HR; 1-year hospitalisation	Nourmohammadi et al. (2018) 10.22122/arya.v15i1.1705 P: Pxs with "chronic AF" I: Light to moderate aerobic exercise C: No organised exercise O: SF-36 (QoL)	Kato et al. (2019) 10.1177/2047487319859974 P: Pxs with persistent AF I: Endurance and resistance training at moderate intensity C: Usual care O: 6-minute walk distance, muscle strength, serum high-sensitivity CRP, plasma pentraxin 3, LVEF and AF recurrence	Huang et al. (2019) 10.1089/acm. 2019.0172 P: Pxs (elderly) with hypertension I: acupuncture + antihypertensives C: antihypertensives only O: BP, HRV, general health	Silva et al. (2020) 10.1111/jsr.12954 P:Pxs with hypertension and OSA I: acupuncture C: sham acu O: OSA severity, BP, QoL	Zhang et al. (2020) 10.1111/pcn.12959 /full P: Pxs with post-stroke depression I: acupuncture C: "minimum acupuncture" O: Depression rating scale x 2, functional disability rating scale, cognitive function rating scale	Lee et al. (2020) 10.1089/acm.2020.0156 P: Pxs with subarachnoid haemorrhage I: acupuncture C: mock TENS O: incidence of delayed ischaemic neurodeficit	Zheng et al. (2019) 10.1111/jch.13490 P: Pxs with mild hypertension I: meridian affected acupuncture C: non-affected meridian acupuncture or sham or wait-list O: BP	Martínez-González et al. (2014) 10.1161/CIRCULATIONAHA.113.006921 P: Pxs at high risk of CVD due to comorbidities or risk factors I: Self-managed Mediterranean diet (2 variations) C: Advice to reduce all types of fat O: Stroke, MI, death from CVD	Sayon-Orea et al. (2019) 10.1001/jama.2019.14630 P: Pxs with metabolic syndrome I: Energy-restricted Mediterranean diet, physical activity and behavioural support C: energy-unrestricted Med diet O: physical activity, lifestyle, anthropometric measures, BP, plasma cholesterol/triglycerides; change in adherence	Goni et al. (2020) 10.2196/21436 (PREDIMAR) P: Pxs in sinus rhythm after ablation I: Mediterranean diet with extra EVOO C: Usual care O: Adherence questionnaire and food frequency questionnaire, blood/urine, AF recurrence
1/2		# participants identified/eligible	Not reported	297 / 135 (100% identified; 45% eligible)	125 / 125 (100% identified; 100% eligible)	43 / 41 (100% identified; 95% eligible)	403 / 327 (100% identified; 81% eligible)	135 / 60 (100% identified; 44% eligible)	315 / 68 (100% identified; 21% eligible)	235 / 92 (100% identified; 39% eligible)	127 / 82 (100% identified; 64% eligible)	5830 / 91 (100% identified; 1.6% eligible)	123 / 50 (100% identified; 41% eligible)	1218 / 428 (100% identified; 35% eligible)	8713 / 8420 (100% identified; 97% eligible)	9677 / 6874 (100% identified; 71% eligible)	1422 / 734 100% identified; 52% eligible)		235	92	70	62
1/2		# participants randomised	Cut-off point: 100% of target (n=20) within 4 months of study start	82 (28% of identified; 61% of eligible)	88 (70% of identified/eligible)	41 (95% of identified; 100% of eligible)	76 (81% of identified; 100% of eligible)	60 (44% of identified; 100% of eligible)	68 (21% of identified; 100% of eligible)	70 (29% of identified; 76% of eligible)	44 (35% of identified; 54% of eligible)	91 (1.6% of identified; 100% of eligible)	50 (41% of identified; 100% of eligible)	428 (35% of identified; 100% of eligible)	7447 (85% of identified; 88% of eligible)	6874 (71% of identified; 100% of eligible)	734 (52% of identified; 100% of eligible)		127	82	44	44
3		# participants retained at final follow-up	Cut-off point: Attrition ≤15%	82 (100% of randomised)	72 (82% of randomised)	41 (100% of randomised)	72 (95% of randomised)	50 (83% of randomised)	61 (90% of randomised)	62 (88% of randomised)	44 (100% of randomised)	82 (90% of randomised)	46 (92% of randomised)	357 (83% of randomised)	6240 (84% of randomised)	5745 (84% of randomised)	369 (50% of randomised)*		5830	91	91	82
4		% participants reporting high allocation satisfaction	not reported	not reported	not reported	not reported	not reported	not reported	not reported	not reported	not reported	not reported	not reported	not reported	not reported	not reported	not reported		123	50	59	46
4		% participants reporting high acceptability of intervention	Cut-off point: 75% reporting > 60% acceptability	not reported	not reported	not reported	not reported	not reported	not reported	91% (3 dropped out in acu group as afraid of needles)	not reported	not reported	not reported	not reported	not reported	not reported	not reported		1218	428	428	357
5		% data obtained at pre-enrolment eligibility check (phone call)	Cut-off point: 80% of all data collected	Cut-off point: 80% of all data collected	not reported	not reported	not reported	not reported	not reported	not reported	not reported	not reported	not reported	not reported	not reported	not reported	not reported		125	125	88	72
5		% data obtained at baseline (questionnaire)								100% (clinician review ensured no item left incomplete)	not reported	not reported	not reported	not reported					43	41	41	41
5		% data obtained at follow-up (questionnaire)								100% (clinician review ensured no item left incomplete)	not reported	not reported	not reported	not reported					403	327	76	72
5		% participants reporting high overall acceptability of assessments	Cut-off point: ≥90% reporting no/low participation burden	not reported	not reported	not reported	not reported	not reported	not reported	94% (4 dropped out as unwilling to answer q'aire)	not reported	not reported	not reported	not reported	not reported	not reported	not reported		135	60	60	50
7		% participants reporting high overall acceptability of study participation	not reported	not reported	not reported	not reported	not reported	not reported	not reported	not reported	not reported	not reported	not reported	not reported	not reported	not reported	not reported		315	68	68	61
	*unclear reporting																		1422	734	734	369
																			9976	2098	1759	1256
